# Supplementary material for: K103N, V106M and Y188L Significantly Reduce HIV-1 Subtype C Phenotypic Susceptibility to Doravirine
Source: Viruses. 2024 Sep 20;16(9):1493. doi: 10.3390/v16091493 (PMC11437401; doi:10.3390/v16091493)
Supplement: Supplementary file 1 [file viruses-16-01493-s001.zip]

Archive with 1 entries (1 files):
- viruses-3204800-supplementary.pdf
